# Supplementary material for: The Rab7-Epg5 and Rab39-ema modules cooperatively position autophagosomes for efficient lysosomal fusions
Source: eLife. 2025 Oct 28;13:RP102663. doi: 10.7554/eLife.102663 (PMC12563567; doi:10.7554/eLife.102663)
Supplement: Figure 5—source data 1. [file elife-102663-fig5-data1.zip]

Archive with 4 entries (4 files):
- lab_2024-05-24_17h14m41s(Chemiluminescence)_a-Dhc2_inverz.tif
- lab_2024-06-21_14h41m11s(Chemiluminescence)_a-HA_Ib_inverz.tif
- lab_2024-07-12_16h25m14s(Composite)_a-HA_inverz.tif
- lab_2024-07-16_16h39m43s(Composite)_a-FLAG2inverz.tif
