# Supplementary material for: The Rab7-Epg5 and Rab39-ema modules cooperatively position autophagosomes for efficient lysosomal fusions
Source: eLife. 2025 Oct 28;13:RP102663. doi: 10.7554/eLife.102663 (PMC12563567; doi:10.7554/eLife.102663)
Supplement: Figure 5—source data 2. [file elife-102663-fig5-data2.zip]

Archive with 4 entries (4 files):
- 5L_anti-FLAG_raw_labelled.tif
- 5L_anti-HA_raw_labelled.tif
- 5M_anti-Dhc64C_raw_labelled.tif
- 5M_anti-HA_raw_labelled.tif
