# Supplementary material for: The Rab7-Epg5 and Rab39-ema modules cooperatively position autophagosomes for efficient lysosomal fusions
Source: eLife. 2025 Oct 28;13:RP102663. doi: 10.7554/eLife.102663 (PMC12563567; doi:10.7554/eLife.102663)
Supplement: Supplementary file 1. — The boundaries of silenced or overexpressing cells are highlighted in magenta, while positive hits are marked with green frames and captions. [file elife-102663-supp1.zip]

Archive with 1 entries (1 files):
- Supplementary File 1.jpg
